# Supplementary material for: Sponge distribution and the presence of photosymbionts in Moorea, French Polynesia
Source: PeerJ. 2016 Mar 17;4:e1816. doi: 10.7717/peerj.1816 (PMC4806600; doi:10.7717/peerj.1816)
Supplement: Supplemental Information 1 — Raw chlorophyll a data for sponge species from sites around Moorea, French Polynesia [file peerj-04-1816-s001.xlsx]

## Sheet: Sheet1
Species	More Information	Corrected chl a
Lendenfeldia chondrodes	Bay	423.092
Lendenfeldia chondrodes	Bay	326.034
Lendenfeldia chondrodes	Bay	244.605
Lendenfeldia chondrodes	Bay	286.604
Lendenfeldia chondrodes	Bay	251.076
Lendenfeldia chondrodes	Bay	334.207
Lendenfeldia chondrodes	Bay	243.96
Lendenfeldia chondrodes	Bay	447.251
Lendenfeldia chondrodes	Intercontinental	589.618
Lendenfeldia chondrodes	Intercontinental	465.929
Lendenfeldia chondrodes	Intercontinental	734.647
Lendenfeldia chondrodes	Intercontinental	762.375
Lendenfeldia chondrodes	Intercontinental	821.016
Lendenfeldia chondrodes	Intercontinental	852.046
Lendenfeldia chondrodes	Intercontinental	910.777
Lendenfeldia chondrodes	Intercontinental	373.4
Lendenfeldia chondrodes	Intercontinental	704.582
Lendenfeldia chondrodes	Intercontinental	537.587
Lendenfeldia chondrodes	Motu	482.011
Lendenfeldia chondrodes	Motu	679.338
Lendenfeldia chondrodes	Motu	426.298
Lendenfeldia chondrodes	Motu	638.46
Lendenfeldia chondrodes	Motu	860.865
Lendenfeldia chondrodes	Motu	619.858
Lendenfeldia chondrodes	Motu	679.093
Lendenfeldia chondrodes	Motu	397.672
Lendenfeldia chondrodes	Motu	445.955
Haliclona	Intercontinental Lagoon	101.514
Haliclona	Intercontinental Lagoon	107.548
Haliclona	Intercontinental Lagoon	127.855
Haliclona	Intercontinental Lagoon	74.7647
Haliclona	Intercontinental Lagoon	106.564
Haliclona	Intercontinental Lagoon	77.765
Haliclona	Intercontinental Lagoon	89.6768
Haliclona	Intercontinental Lagoon	38.9713
Haliclona	Intercontinental Lagoon	94.6888
Haliclona	Kaveka	56.2272
Haliclona	Kaveka	56.7532
Haliclona	Kaveka	53.1835
Haliclona	Kaveka	67.4989
Haliclona	Kaveka	55.629
Haliclona	Kaveka	74.2131
Leucetta	Kaveka	3.5781
Leucetta	Kaveka	5.00148
Leucetta	Kaveka	6.1465
Leucetta	Kaveka	7.71489
Leucetta	Kaveka	1.03723
Leucetta	Kaveka	3.79857
Leucetta	Kaveka	4.44435
Stylissa	Opunohu Bay	40.5611
Stylissa	Opunohu Bay	25.0133
Stylissa	Opunohu Bay	54.9115
Stylissa	Opunohu Bay	27.9272
Cinachyrella	Opunohu Bay	57.8101
Cinachyrella	Opunohu Bay	54.9445
Cinachyrella	Opunohu Bay	18.414
Cinachyrella	Opunohu Bay	9.7785
Cinachyrella	Opunohu Bay	20.5012
Cinachyrella	Opunohu Bay	19.2973
Cinachyrella	Opunohu Bay	17.5125
Cinachyrella	Opunohu Bay	14.0707
Cinachyrella	Opunohu Bay	50.6049
Cinachyrella	Opunohu Bay	47.7416
Leucetta	Cooks Bay	13.6615
Leucetta	Cooks Bay	13.8354
Leucetta	Cooks Bay	4.56604
Leucetta	Cooks Bay	4.48915
Leucetta	Cooks Bay	9.06915
Leucetta	Cooks Bay	5.62352
Leucetta	Cooks Bay	11.934
Verongid sp	SG	4.96814
Verongid sp	SG	7.92545
Verongid sp	SG	78.2212
Verongid sp	SG	13.8257
Verongid sp	SG	41.5013
Dictyoceratida sp.	SG	4.96814
Dictyoceratida sp.	SG	4.96814
Dictyoceratida sp.	SG	2.64766
Dictyoceratida sp.	SG	67.7029
